# Supplementary material for: An Innovative Chiral UPLC-MS/MS Method for Enantioselective Determination and Dissipation in Soil of Fenpropidin Enantiomers
Source: Molecules. 2022 Oct 2;27(19):6530. doi: 10.3390/molecules27196530 (PMC9572594; doi:10.3390/molecules27196530)
Supplement: Supplementary file 1 [file molecules-27-06530-s001.zip]

Archive with 1 entries (1 files):
- molecules-1944083-supplementary-.pdf
